# Supplementary material for: Identification of potent biparatopic antibodies targeting FGFR2 fusion–driven cholangiocarcinoma
Source: J Clin Invest. 2025 Feb 27;135(8):e182417. doi: 10.1172/JCI182417 (PMC11996885; doi:10.1172/JCI182417)
Supplement: Supporting data values [file jci-135-182417-s164.xlsx]

## Sheet: Fig. 1A
Population doubling	days	Parental Ba/F3, IL3+			Parental Ba/F3, FGF+			Parental Ba/F3, IL3-,FGF-			FGFR2-PHGDH +/-			FGFR2-PHGDH -/+			FGFR2-PHGDH -/-
	12	12.9389	12.7169	14.0428	-18.4125	-18.9827	-16.1725	-24.8226	-24.5791	-22.5624	11.9471	12.4843	11.5895	8.79287	8.20075	8.36727	5.53701	4.38299	5.31506
	days	Parental Ba/F3, IL3+			Parental Ba/F3, FGF+			Parental Ba/F3, IL3-,FGF-			FGFR2-PHGDH +/-			FGFR2-PHGDH -/+			FGFR2-PHGDH -/-
	15	16.9604	17.1522	17.2062	-36.2884	-38.1354	-39.6192	-39.2489	-38.0791	-36.832	17.0828	17.4425	17.8638	12.9526	13.4945	14.0672	9.65161	10.3016	11.8117

## Sheet: Fig. 1D
	FGFR2WT-LgBiT					FGFR2WT-LgBiT+FGF10					FGFR2WT-LgBiT+smBiT					FGFR2WT-LgBiT+smBiT+FGF10					FGFR2-ACHYL1-LgBiT					FGFR2-ACHYL1-LgBiT+FGF10					FGFR2-ACHYL1-LgBiT+smBiT					FGFR2-ACHYL1-LgBiT+smBiT+FGF10
Luminescence (Fold from LgBiT con)	0.99726	0.986301	1.01918	1.079	0.98754	1.15084	0.905028	0.949721	0.897674	1.13832	3.49738	2.04188	1.48691	1.64343	2.36746	7.31551	8.53476	9.39037	7.45974	9.27575
																					0.925373	1.02985	1.04478	1.07858	0.87966	1.02564	0.952381	1.02564	1.08797	0.985674	10.1099	6.34432	6.24176	6.08969	7.87854	10.626	13.8321	15.7863	12.8755	11.9869

## Sheet: Fig. 1B
Growth (fold from con)	Con +IL3 - FGF	Con -IL3 + FGF	Con -IL3 -FGF	FGFR2 PHGDH +IL3 - FGF	FGFR2 PHGDH -IL3 + FGF	FGFR2 PHGDH -IL3 -FGF
	1.00582	0.0203961	0.0152232	0.844665	0.400828	0.220514
	0.994178	0.0147798	0.0115282	0.876293	0.318356	0.183713
	0.9769	0.0196571	0.0140408	0.753178	0.385752	0.221106
	0.981342	0.017924	0.013219	0.76924	0.3902	0.21094
	1.024	0.0192	0.0142	0.70231	0.30903	0.16323
	Con +IL3 - FGF	Con -IL3 + FGF	Con -IL3 -FGF	FGFR2 AHCYL1 +IL3 - FGF	FGFR2 AHCYL1 -IL3 + FGF	FGFR2 AHCYL1 -IL3 -FGF
	1.06728	0.00974889	0.00819793	0.991507	0.906647	0.558567
	1.02895	0.00731167	0.0104136	0.988183	0.848375	0.525997
	0.903767	0.00664697	0.0126292	0.97356	1.11713	0.727843
	1.0941	0.0042342	0.01413	0.93434	1.08532	0.6423
	0.93131	0.002451	0.00913	0.91359	1.03413	0.53245

## Sheet: Fig. 1I
Luminescence (AU)	WT LgBiT -FGF					WT LgBiT + SmBiT -FGF					WT LgBiT + SmBiT +FGF					Ig1 LgBiT -FGF					Ig1 LgBiT + SmBiT -FGF					Ig1 LgBiT + SmBiT +FGF					Ig2 LgBiT -FGF					Ig2 LgBiT + SmBiT -FGF					Ig2 LgBiT + SmBiT +FGF					Ig3 LgBiT -FGF
	0.0300609	0.0267631	0.0309488	0.0252423	0.053424	0.880771	1.05885	1.06038	0.85975	1.09323	2.0917	1.8691	1.9584	1.85632	1.93533	0.00684932	0.00786403	0.00837139	0.004231	0.00932624	6.62917	6.59097	7.43194	6.8425	8.0535	6.18264	6.67153	10.109	7.43135	6.04263	0.00672248	0.0064688	0.00735667	0.005242	0.0047252	0.0413496	0.0698884	0.0611365	0.05256	0.05242	0.0502283	0.0625317	0.0892948	0.073456	0.0856345	0.00682827	0.0090816	0.00652441	0.00845
[truncated: 26 more columns]

## Sheet: Fig. 1H
Growth (% confluence)	FL	D1	D2	D3	D2+D3
	97.7168	25.2112	27.7382	72.2077	33.9856
	102.283	20.16	34.0644	77.4195	44.7736
	91.243	27.351	29.2453	83.9352	39.2351
	95.2352	25.2352	30.2351	86.1351	45.231
	101.135	20.0135	28.2352	90.2352	30.2315

## Sheet: Fig. 1G
Number of colonies	FL	D1	D2	D3	D2+D3
	27	17	15	18	17
	35	16	14	20	21
	29	21	15	16	19
	34	26	18	26	22
	37	18	15	20	18
	33	23	16	22	16

## Sheet: Fig. S1A
conc. (uM)	vector -FGF			vector +FGF			FGFR2-BICC1 -FGF			FGFR2-BICC1+FGF
20	1120	1200	840	1200	1000	760	200	200	120	160	160	160
10	920	1120	1080	1200	1360	880	240	280	280	360	160	200
5.05	79120	88440	85160	113640	116520	113680	960	1160	1000	640	560	520
2.53	113040	104840	104160	125880	133720	136080	15200	14280	13520	10000	9760	8520
1.27	125800	134840	132200	142800	142520	139200	27880	28720	32480	20280	23880	25480
0.639	127880	120920	127760	141000	145960	147080	56000	48720	46080	44240	38280	38280
0.321	126120	140360	145400	147800	145800	146480	52800	54600	66440	46320	46600	48560
0.161	123400	125040	125440	139160	141480	145920	65360	72520	67600	69440	70680	65960
0.081	130640	139720	140600	145440	146920	144920	106280	100320	106680	97280	102160	101280
0.0407	122120	124720	122120	138240	144920	145040	135920	141720	143760	134560	131600	130360
0.0204	128160	130840	139360	142680	145120	147800	177800	187600	200160	159400	161040	159200
0.0103	121800	127560	124720	142080	142720	145760	204520	208600	207840	213960	217400	217040
0.00515	134240	137640	141160	141400	138560	141040	241560	247200	246440	251920	259480	263920
0.00259	125680	135120	134720	128880	131320	131480	233640	244520	246600	279960	282880	283040
0.0013	144920	146240	145920	130280	130720	130640	257920	252320	264760	300720	294920	295920
0	131600	145640	133480	114640	124560	121840	233200	259280	253600	292400	296960	297840
conc. (uM)	vector -FGF			vector +FGF			FGFR2-BICC1 -FGF			FGFR2-BICC1+FGF
20	1120	1200	840	1200	1000	760	200	200	120	160	160	160
10	920	1120	1080	1200	1360	880	240	280	280	360	160	200
5.05	79120	88440	85160	113640	116520	113680	960	1160	1000	640	560	520
2.53	113040	104840	104160	125880	133720	136080	15200	14280	13520	10000	9760	8520
1.27	125800	134840	132200	142800	142520	139200	27880	28720	32480	20280	23880	25480
0.639	127880	120920	127760	141000	145960	147080	56000	48720	46080	44240	38280	38280
0.321	126120	140360	145400	147800	145800	146480	52800	54600	66440	46320	46600	48560
0.161	123400	125040	125440	139160	141480	145920	65360	72520	67600	69440	70680	65960
0.081	130640	139720	140600	145440	146920	144920	106280	100320	106680	97280	102160	101280
0.0407	122120	124720	122120	138240	144920	145040	135920	141720	143760	134560	131600	130360
0.0204	128160	130840	139360	142680	145120	147800	177800	187600	200160	159400	161040	159200
0.0103	121800	127560	124720	142080	142720	145760	204520	208600	207840	213960	217400	217040
0.00515	134240	137640	141160	141400	138560	141040	241560	247200	246440	251920	259480	263920
0.00259	125680	135120	134720	128880	131320	131480	233640	244520	246600	279960	282880	283040
0.0013	144920	146240	145920	130280	130720	130640	257920	252320	264760	300720	294920	295920
0	131600	145640	133480	114640	124560	121840	233200	259280	253600	292400	296960	297840

## Sheet: Fig. S1C
		FGFR2-WT 1:2	FGFR2-WT 1:3	FGFR2-WT 1:4	FGFR2-BICC1 1:2	FGFR2-BICC1 1:3	FGFR2-BICC1 1:4	FGFR2-AHCYL1 1:2	FGFR2-AHCYL1 1:3	FGFR2-AHCYL1 1:4
total FGFR2		0.445192	0.807495	0.984678	0.741752	0.836294	0.81362	0.467834	0.455932	0.571553
nluc		0.39366	0.590261	0.850745	0.484021	0.608077	0.546182	0.235729	0.199959	0.379417

## Sheet: Fig. S1G
		Con	FL	D1	D2	D3	D2+3
total FGFR2		0	0.856946	1.22216	0.980094	1.09267	1.12517

## Sheet: Fig. S1H
		Control	FL	D1	D2	D3	D2+D3
pFGFR		0	1	1.30794	0.536119	0.410581	0.433698
pFRS/totalFRS		0	1	1.18446	0.624526	0.3802	0.598975
pERK/totalERK		0	1	1.14841	0.708479	0.498456	0.349775

[truncated: 62 more sheets: Fig. 2A, Fig. 2E, Fig. 2F, Fig. S2C, Fig. 3C, Fig. 3D, Fig. 3E, Fig. 3F, Fig. S3G, Fig. S3D_x0009_, Fig. S3C, Fig. 4A, Fig. 4B, Fig. 4C, Fig. 4E, Fi. 4F, Fig.  4J, Fig. S4B, Fig. S4D, Fig. S4E …]
